# Supplementary material for: Study of spontaneous mutations in the transmission of poplar chloroplast genomes from mother to offspring
Source: BMC Genomics. 2018 May 29;19:411. doi: 10.1186/s12864-018-4813-8 (PMC5975492; doi:10.1186/s12864-018-4813-8)
Supplement: Supplementary file 1 — Table S1. The ratio of split-reads mapped to each cpDNA of six Populus species using Bowtie and BWA. Table S2. The genome size of P. trichocarpa cpDNA was estimated using each of twelve sets of simulated reads (60 bp–10 k, 60 bp–100 k, 60 bp–1 M, 60 bp–10 M, 80 bp–10 k, 80 bp–100 k, 80 bp–1 M, 80 bp–10 M, 100 bp–10 k, 100 bp–100 k, 100 bp–1 M and 100 bp–10 M). Table S3. Basic statistics of 13 assemblies used for further analyses. Table S4. The cpDNA and gDNA ratios of read datasets for the three poplar clones I45, I69 and NL895. Table S5. The positions, reference and alternative base, types (Replace|Insert|Delete) and the genotypes of all 401 variants identified in the three poplar clones. (XLSX 31 kb) [file 12864_2018_4813_MOESM1_ESM.xlsx]

## Sheet: Table S1
Database	Query	Total Number	Bowtie	BWA	Both	Total	Ratio
NC_008235	NC_008235	156406	156406	156406	156406	156406	100
NC_008235	NC_009143	156934	138375	147102	138375	147102	93.7349
NC_008235	NC_024734	157347	137242	145424	137242	145424	92.4225
NC_008235	NC_024735	156995	135864	144410	135844	144430	91.9966
NC_008235	NC_024747	156667	138041	146497	138041	146497	93.5085
NC_008235	NC_027425	155968	139386	147362	139386	147362	94.4822
NC_009143	NC_008235	156406	138373	147122	138373	147122	94.0642
NC_009143	NC_009143	156934	156934	156934	156934	156934	100
NC_009143	NC_024734	157347	143930	150736	143930	150736	95.7985
NC_009143	NC_024735	156995	141492	148833	141472	148853	94.8138
NC_009143	NC_024747	156667	144975	153377	144975	153377	97.9
NC_009143	NC_027425	155968	136057	144796	136057	144796	92.837
NC_024734	NC_008235	156406	136936	145111	136936	145111	92.7784
NC_024734	NC_009143	156934	143631	150432	143631	150432	95.8569
NC_024734	NC_024734	157347	157347	157347	157347	157347	100
NC_024734	NC_024735	156995	140246	147519	140226	147539	93.9769
NC_024734	NC_024747	156667	139768	148440	139768	148440	94.7487
NC_024734	NC_027425	155968	134259	142636	134259	142636	91.4521
NC_024735	NC_008235	156406	135707	144402	135707	144402	92.3251
NC_024735	NC_009143	156934	141338	148811	141338	148811	94.8239
NC_024735	NC_024734	157347	140394	147796	140394	147796	93.93
NC_024735	NC_024735	156995	156845	156906	156845	156906	99.9433
NC_024735	NC_024747	156667	137378	146355	137378	146355	93.4179
NC_024735	NC_027425	155968	132696	142037	132696	142037	91.068
NC_024747	NC_008235	156406	138040	146563	138040	146563	93.7068
NC_024747	NC_009143	156934	144977	153469	144977	153469	97.7921
NC_024747	NC_024734	157347	140070	148821	140070	148821	94.5814
NC_024747	NC_024735	156995	137534	146435	137514	146455	93.2864
NC_024747	NC_024747	156667	156667	156667	156667	156667	100
NC_024747	NC_027425	155968	135540	144293	135540	144293	92.5145
NC_027425	NC_008235	156406	139386	147358	139386	147358	94.2151
NC_027425	NC_009143	156934	136061	144785	136061	144785	92.2585
NC_027425	NC_024734	157347	134564	142938	134564	142938	90.8425
NC_027425	NC_024735	156995	132817	142061	132797	142081	90.5003
NC_027425	NC_024747	156667	135543	144211	135543	144211	92.0494
NC_027425	NC_027425	155968	155968	155968	155968	155968	100

## Sheet: Table S2
Estimated genome size
		Read number
Type	Read length	2×10,000	2×100,000	2×1,000,000	2×10,000,000
	60	1	129712	131049	11427543
Raw reads	80	115098	129762	5306060	15053466
	100	121983	129836	7108654	15252020
	60	0	129713	130713	11481003
Filtered reads	80	115098	129762	4892638	15070961
	100	121983	129836	7304841	15260462

## Sheet: Table S3
Read Length	Read Number	K-mer	Total base	Number	Mean	Min	Max	N80	L80	N50	L50	N20	L20
60	100000	k19	122782	131	937.267	209	4450	623	63	1480	24	2772	7
60	100000	k29	129542	20	6477.1	323	29306	5585	9	12930	4	29306	1
60	100000	k39	129698	19	6826.21	261	30459	7437	8	11416	4	30459	1
60	1000000	k49	128212	37	3465.19	200	86200	16775	2	86200	1	86200	1
60	10000000	k59	129693	8	16211.6	504	94009	8471	3	94009	1	94009	1
80	100000	k29	124637	70	1780.53	208	17667	1226	18	6117	7	13426	2
80	100000	k39	129847	12	10820.6	218	43035	13112	4	31734	2	43035	1
80	100000	k49	129587	5	25917.4	3577	75983	13165	3	75983	1	75983	1
80	100000	k59	133168	168	792.667	204	28553	455	87	1067	28	28553	1
100	10000	k19	117200	196	597.959	200	10358	353	110	696	39	2067	5
100	100000	k39	125964	65	1937.91	201	41057	2028	9	12047	3	41057	1
100	100000	k49	130083	15	8672.2	312	76298	5943	4	76298	1	76298	1
100	100000	k59	129439	1	129439	129439	129439	129439	1	129439	1	129439	1

## Sheet: Table S4
Sample	cpDNA-Number	cpDNA-Total(bp)	gDNA-Number	gDNA-Total (bp)	cpDNA-ratio (%)
I45	16534228	1429171341	321016354	28626398859	0.0499249
I69	28034104	2605575768	318218154	29547503410	0.0881826
NL895	15296286	1348185600	287060274	25402160596	0.0530737

## Sheet: Table S5
#CHROM	POS	REF	ALT	Type	Genotype(I45|I69|NL895)	AA=0;Aa=1;aa=2
NC_009143	194	A	AA	Insert	2|2|2
NC_009143	267	T	TT	Insert	2|0|0
NC_009143	573	A	G	Replace	2|2|2
NC_009143	1622	G	C	Replace	2|2|2
NC_009143	1909	G	T	Replace	2|2|2
NC_009143	1957	C	T	Replace	2|2|2
NC_009143	3160	G	T	Replace	2|2|2
NC_009143	3617	A	G	Replace	2|2|2
NC_009143	3651	C	T	Replace	2|0|0
NC_009143	3788	A	AA	Insert	2|2|2
NC_009143	3923	T	C	Replace	2|2|2
NC_009143	4343	A	G	Replace	2|2|2
NC_009143	4388	G	A	Replace	2|2|2
NC_009143	4575	A	AATATTTAA	Insert	2|2|2
NC_009143	4654	A	ATTT	Insert	2|2|2
NC_009143	4739	AAAAA	A	Delete	2|2|2
NC_009143	5108	TATTTAATT	T	Delete	2|2|2
NC_009143	5343	G	A	Replace	2|2|2
NC_009143	5467	TT	T	Delete	2|2|2
NC_009143	5506	AA	A	Delete	2|2|2
NC_009143	5877	A	G	Replace	2|2|2
NC_009143	5890	G	A	Replace	2|2|2
NC_009143	6403	T	C	Replace	2|2|2
NC_009143	6594	AA	A	Delete	2|2|2
NC_009143	6732	AA	A	Delete	2|2|2
NC_009143	6781	A	ATTTATTAAA	Insert	2|2|2
NC_009143	6846	G	GA	Insert	2|2|2
NC_009143	7032	AA	A	Delete	2|2|2
NC_009143	7053	CT	C	Delete	2|2|2
NC_009143	7089	T	A	Replace	0|2|0
NC_009143	7096	T	A	Replace	0|2|0
NC_009143	7104	T	A	Replace	0|2|0
NC_009143	7107	C	T	Replace	0|2|0
NC_009143	7109	C	A	Replace	0|2|0
NC_009143	7110	T	A	Replace	0|2|0
NC_009143	7121	G	T	Replace	0|2|0
NC_009143	7123	A	C	Replace	0|2|0
NC_009143	7125	T	A	Replace	0|2|0
NC_009143	7126	C	T	Replace	0|2|0
NC_009143	7133	G	T	Replace	0|2|0
NC_009143	7137	T	A	Replace	0|2|0
NC_009143	7179	ACT	A	Delete	2|2|2
NC_009143	7311	C	T	Replace	2|2|2
NC_009143	7312	T	G	Replace	2|2|2
NC_009143	7350	T	TT	Insert	2|2|0
NC_009143	7644	TTTT	T	Delete	2|2|2
NC_009143	7822	C	A	Replace	2|2|2
NC_009143	7982	A	G	Replace	2|2|2
NC_009143	8310	T	TTTT	Insert	2|2|2
NC_009143	8504	CTCTATAAAAAATATTTAA	C	Delete	0|2|0
NC_009143	8506	CTATAAAAAATATTTAATT	C	Delete	2|0|0
NC_009143	8516	TATTTAATTAATAATTAATATTAAATATT	T	Delete	0|0|2
NC_009143	8537	TAAATATTAAAAAATG	T	Delete	2|2|0
NC_009143	8551	TGAA	T	Delete	0|0|2
NC_009143	8556	TAA	T	Delete	0|0|2
NC_009143	8844	T	G	Replace	1|1|1
NC_009143	8858	T	TATTTTGATTATTTATTAATT	Insert	2|0|2
NC_009143	10456	AT	A	Delete	2|2|2
NC_009143	10522	T	C	Replace	2|2|2
NC_009143	11256	C	T	Replace	2|2|2
NC_009143	11839	T	TA	Insert	2|2|2
NC_009143	11874	TT	T	Delete	2|2|2
NC_009143	12174	A	AAAA	Insert	2|2|2
NC_009143	12490	A	AA	Insert	2|2|2
NC_009143	12919	A	C	Replace	2|2|2
NC_009143	13196	T	G	Replace	2|2|2
NC_009143	13318	T	TT	Insert	2|2|2
NC_009143	13363	C	CTGATAGATAGATC	Insert	0|2|0
NC_009143	13369	G	GATAGATCTTATAG	Insert	0|0|2
NC_009143	14364	T	G	Replace	2|2|2
NC_009143	15181	AA	A	Delete	2|2|2
NC_009143	15363	ATAACAAATATTAACAAA	A	Delete	2|2|2
NC_009143	15534	T	G	Replace	2|2|2
NC_009143	16789	C	G	Replace	2|2|2
NC_009143	20504	G	C	Replace	2|2|2
NC_009143	21020	G	A	Replace	2|2|2
NC_009143	21150	T	G	Replace	2|0|0
NC_009143	21441	G	T	Replace	2|2|2
NC_009143	21542	A	C	Replace	2|2|2
NC_009143	21628	T	TTTT	Insert	2|2|2
NC_009143	21908	AT	A	Delete	0|2|0
NC_009143	21917	AAGGAAATGATTAATTCCACAAAAG	A	Delete	0|2|0
NC_009143	21929	AATTCCAC	A	Delete	0|0|2
NC_009143	21930	ATTCCAC	A	Delete	2|0|0
NC_009143	21940	AG	A	Delete	2|0|0
NC_009143	21941	GAAAAAAA	G	Delete	0|0|2
NC_009143	21952	A	G	Replace	0|0|2
NC_009143	21953	A	G	Replace	0|2|2
NC_009143	21960	A	AAAGAA	Insert	2|0|0
NC_009143	22812	G	A	Replace	2|2|2
NC_009143	24141	A	T	Replace	2|2|2
NC_009143	24948	A	G	Replace	2|2|2
NC_009143	25785	T	C	Replace	2|2|2
NC_009143	26464	C	T	Replace	2|2|2
NC_009143	27013	A	AATACAAAAGTACAAAAAAA	Insert	0|2|0
NC_009143	27014	A	AA	Insert	0|0|2
NC_009143	27042	GGG	G	Delete	2|0|2
NC_009143	27210	G	C	Replace	2|2|2
NC_009143	27399	T	TTT	Insert	2|2|2
NC_009143	27430	G	T	Replace	2|2|2
NC_009143	27824	C	T	Replace	2|2|2
NC_009143	28135	C	T	Replace	2|2|2
NC_009143	28420	T	G	Replace	2|2|2
NC_009143	28454	T	TTTTT	Insert	2|2|2
NC_009143	28520	A	G	Replace	2|2|2
NC_009143	30131	A	ATATAAAT	Insert	2|2|2
NC_009143	30588	A	AAA	Insert	2|2|2
NC_009143	30618	T	TT	Insert	2|2|2
NC_009143	31101	A	C	Replace	2|2|0
NC_009143	31107	T	A	Replace	2|2|0
NC_009143	31116	ATT	ATTT	Insert	1|0|1
NC_009143	31118	TA	T	Delete	0|0|2
NC_009143	31121	ATTCT	A	Delete	0|0|2
NC_009143	31126	A	G	Replace	0|0|2
NC_009143	31128	TAA	T	Delete	0|0|2
NC_009143	31132	A	T	Replace	0|0|2
NC_009143	31133	TAGA	T	Delete	0|0|2
NC_009143	31138	A	C	Replace	0|0|2
NC_009143	31474	A	G	Replace	2|2|2
NC_009143	31955	T	TAATAAAACAT	Insert	2|2|2
NC_009143	32590	C	T	Replace	2|2|2
NC_009143	32858	C	T	Replace	2|2|2
NC_009143	35752	C	CATCTC	Insert	2|2|2
NC_009143	36197	A	AAA	Insert	2|2|2
NC_009143	36289	AT	A	Delete	1|1|2
NC_009143	36296	T	TAATTATT	Insert	2|2|2
NC_009143	36367	AT	A	Delete	0|2|0
NC_009143	36423	TTAACTATATAAATAAAACTATATAAATAATA	T	Delete	0|0|2
NC_009143	36467	TATATTATATAAATTAAATGTATTATATATATAATATAA	T	Delete	0|0|2
NC_009143	36496	T	A	Replace	2|2|0
NC_009143	36510	ATT	A	Delete	0|0|2
NC_009143	36583	A	ATGGAATA	Insert	2|2|2
NC_009143	36663	G	T	Replace	2|2|2
NC_009143	36693	A	AA	Insert	2|2|2
NC_009143	37130	T	C	Replace	2|2|2
NC_009143	37578	G	A	Replace	2|2|2
NC_009143	40647	A	G	Replace	2|2|2
NC_009143	41349	C	A	Replace	2|2|2
NC_009143	42644	A	AAAAAATACTAAAA	Insert	0|2|0
NC_009143	42942	A	AT	Insert	0|2|0
NC_009143	42950	T	TT	Insert	2|0|2
NC_009143	43191	T	C	Replace	2|2|2
NC_009143	43244	C	T	Replace	2|2|2
NC_009143	43574	T	TTTT	Insert	2|2|2
NC_009143	44209	C	T	Replace	2|2|2
NC_009143	44377	A	G	Replace	2|2|2
NC_009143	44832	A	AAACTCATAAAAAA	Insert	2|2|2
NC_009143	46466	AT	A	Delete	2|2|2
NC_009143	46468	AG	A	Delete	2|2|2
NC_009143	46471	A	T	Replace	2|2|2
NC_009143	46473	A	G	Replace	2|2|2
NC_009143	46913	A	AT	Insert	2|2|2
NC_009143	47311	T	G	Replace	2|2|2
NC_009143	47500	AA	A	Delete	2|2|2
NC_009143	47969	TT	T	Delete	2|2|2
NC_009143	48184	AGTTAATAATATA	A	Delete	2|2|2
NC_009143	48345	CTT	C	Delete	2|2|2
NC_009143	48726	T	TTTTT	Insert	2|2|2
NC_009143	49393	T	G	Replace	2|2|2
NC_009143	50113	C	G	Replace	2|2|2
NC_009143	50136	TT	T	Delete	2|2|2
NC_009143	50678	C	T	Replace	2|2|2
NC_009143	50852	AAAAA	A	Delete	2|2|2
NC_009143	50999	A	AT	Insert	2|2|2
NC_009143	51063	T	G	Replace	2|2|2
NC_009143	51084	A	C	Replace	2|2|2
NC_009143	51091	A	ATATTAAT	Insert	2|2|2
NC_009143	51202	TTTTTCTTTTAT	T	Delete	2|2|0
NC_009143	51216	C	G	Replace	2|2|0
NC_009143	51218	ATACCTT	A	Delete	2|2|0
NC_009143	51222	CTT	C	Delete	0|0|2
NC_009143	51225	ACCT	A	Delete	2|2|2
NC_009143	51231	TATAGCAATAAAAGAA	T	Delete	0|0|2
NC_009143	51597	AAAA	A	Delete	2|2|2
NC_009143	51646	TT	T	Delete	2|0|0
NC_009143	51714	T	TT	Insert	2|2|2
NC_009143	51747	A	G	Replace	2|2|2
NC_009143	51785	A	T	Replace	2|2|2
NC_009143	51799	TTTTTG	T	Delete	2|2|2
NC_009143	51812	A	T	Replace	1|1|1
NC_009143	51817	A	T	Replace	2|2|2
NC_009143	52335	C	A	Replace	2|2|2
NC_009143	52540	T	C	Replace	2|2|2
NC_009143	52837	TTCTAT	T	Delete	2|2|2
NC_009143	52963	G	A	Replace	2|2|2
NC_009143	52986	T	G	Replace	2|2|2
NC_009143	54539	A	G	Replace	2|2|2
NC_009143	55290	ATTAGAGCATATTAGCATA	A	Delete	2|2|0
NC_009143	55310	CGGTTTACACCTAGCTATT	C	Delete	0|0|2
NC_009143	55348	CTTT	C	Delete	2|2|0
NC_009143	55357	TTTT	T	Delete	0|0|2
NC_009143	55740	G	A	Replace	2|2|2
NC_009143	55799	C	G	Replace	2|2|2
NC_009143	56551	G	C	Replace	2|2|2
NC_009143	56642	A	G	Replace	2|2|2
NC_009143	56775	G	A	Replace	2|2|2
NC_009143	56840	A	G	Replace	2|2|2
NC_009143	58133	A	G	Replace	2|2|2
NC_009143	59459	TT	TTAT	Insert	0|0|1
NC_009143	59462	T	TTT	Insert	2|2|2
NC_009143	59477	A	ATATCCCTGA	Insert	2|0|0
NC_009143	59551	TACAGGGT	T	Delete	0|2|0
NC_009143	59934	T	C	Replace	2|2|2
NC_009143	60155	TT	T	Delete	2|2|2
NC_009143	61159	TTTT	T	Delete	2|2|2
NC_009143	61165	TATAAC	T	Delete	2|2|2
NC_009143	61218	G	GTATATTATA	Insert	2|2|2
NC_009143	62236	AC	A	Delete	2|2|2
NC_009143	63465	AAA	A	Delete	2|2|2
NC_009143	63511	T	TT	Insert	2|2|2
NC_009143	63759	T	G	Replace	2|2|2
NC_009143	63837	CC	C	Delete	2|2|2
NC_009143	63963	A	AA	Insert	2|2|2
NC_009143	63969	A	T	Replace	2|2|2
NC_009143	64627	AT	A	Delete	2|0|2
NC_009143	64631	T	A	Replace	2|0|2
NC_009143	64636	TAAAGA	T	Delete	2|0|2
NC_009143	64644	TAAA	T	Delete	2|0|2
NC_009143	64650	T	A	Replace	0|2|0
NC_009143	65507	AATAAAAATTCATAA	A	Delete	2|2|2
NC_009143	65803	GTT	G	Delete	2|2|2
NC_009143	65901	A	AA	Insert	2|2|2
NC_009143	65923	A	AACAAATAAATA	Insert	2|0|2
NC_009143	66193	CT	C	Delete	2|0|2
NC_009143	66201	TT	T	Delete	0|2|0
NC_009143	66345	AA	A	Delete	2|2|2
NC_009143	66513	T	TTT	Insert	2|2|2
NC_009143	66778	TT	T	Delete	2|2|2
NC_009143	67366	TT	T	Delete	2|2|2
NC_009143	67430	A	AAAA	Insert	2|2|2
NC_009143	69076	T	G	Replace	2|2|2
NC_009143	69097	AA	A	Delete	2|2|2
NC_009143	69420	C	T	Replace	2|2|2
NC_009143	69800	TTT	T	Delete	2|2|2
NC_009143	70336	T	A	Replace	1|1|1
NC_009143	70342	T	TTT	Insert	2|2|2
NC_009143	71076	A	AA	Insert	2|2|2
NC_009143	71110	A	G	Replace	2|2|2
NC_009143	71160	G	A	Replace	2|2|2
NC_009143	71301	TC	T	Delete	2|2|2
NC_009143	71303	A	T	Replace	2|2|2
NC_009143	71305	A	T	Replace	2|2|2
NC_009143	71307	A	T	Replace	2|2|2
NC_009143	71308	A	G	Replace	2|2|2
NC_009143	71343	TTTT	T	Delete	2|2|2
NC_009143	71414	A	AAA	Insert	2|2|2
NC_009143	71433	A	T	Replace	2|2|2
NC_009143	72088	CTTTTTTTACCCGTTTACC	C	Delete	2|2|2
NC_009143	72344	A	T	Replace	2|2|2
NC_009143	72352	T	C	Replace	2|2|2
NC_009143	72438	AAATTTATAA	A	Delete	2|2|2
NC_009143	72526	C	A	Replace	2|2|2
NC_009143	72872	TTATTGTCTTAATAATATTATATGAA	T	Delete	0|2|0
NC_009143	72893	ATGAATTTATTGTCTTAATAATATTATA	A	Delete	2|0|0
NC_009143	72903	TGTCTTAATAATA	T	Delete	0|2|0
NC_009143	72918	ATATTGGATATTGGCTTT	A	Delete	0|2|0
NC_009143	72928	TTGGCTTTTATTTTATTATTTTTTCTATTTTCTTTATTTTTTTGTTTTATTTTATTTGTTAT	T	Delete	0|0|2
NC_009143	73017	T	TA	Insert	2|0|2
NC_009143	73025	A	AA	Insert	0|2|0
NC_009143	73048	C	A	Replace	2|2|2
NC_009143	73221	A	AA	Insert	2|2|2
NC_009143	73628	G	T	Replace	2|2|2
NC_009143	74898	TTATTTTCTT	T	Delete	2|2|2
NC_009143	75586	T	G	Replace	2|2|2
NC_009143	75716	A	T	Replace	2|2|2
NC_009143	76027	A	G	Replace	2|2|2
NC_009143	76341	A	T	Replace	2|2|2
NC_009143	77585	G	T	Replace	2|2|2
NC_009143	77639	G	A	Replace	2|2|2
NC_009143	77725	T	C	Replace	2|2|2
NC_009143	77812	C	T	Replace	2|2|2
NC_009143	78928	A	AA	Insert	2|2|2
NC_009143	78956	T	G	Replace	2|2|2
NC_009143	79984	T	TT	Insert	2|2|2
NC_009143	80714	TGAAGAAAA	T	Delete	2|0|0
NC_009143	80783	A	G	Replace	2|2|2
NC_009143	80896	C	T	Replace	2|2|2
NC_009143	81039	T	TT	Insert	2|2|2
NC_009143	81052	C	T	Replace	2|2|2
NC_009143	81151	G	T	Replace	2|2|2
NC_009143	81639	TT	T	Delete	2|2|2
NC_009143	82070	T	C	Replace	2|2|2
NC_009143	82260	A	AAA	Insert	2|2|2
NC_009143	82851	T	TTGATAT	Insert	2|2|2
NC_009143	82892	T	TTTATTTGTCTATCTTA	Insert	2|2|2
NC_009143	83014	A	G	Replace	2|2|2
NC_009143	83024	T	TATTTTTA	Insert	2|2|2
NC_009143	83191	CTCAGAA	C	Delete	2|2|2
NC_009143	83629	AA	A	Delete	2|2|2
NC_009143	83678	T	G	Replace	2|2|2
NC_009143	83793	TTT	T	Delete	2|2|2
NC_009143	83896	AT	A	Delete	0|2|0
NC_009143	83899	G	A	Replace	0|2|0
NC_009143	83903	T	G	Replace	0|2|0
NC_009143	83904	A	AC	Insert	0|2|0
NC_009143	83905	G	A	Replace	0|2|0
NC_009143	84452	G	A	Replace	2|2|2
NC_009143	84622	G	T	Replace	2|2|2
NC_009143	84858	T	G	Replace	2|2|2
NC_009143	92173	T	G	Replace	2|2|2
NC_009143	94300	G	A	Replace	2|2|2
NC_009143	95100	G	A	Replace	2|2|2
NC_009143	96123	A	C	Replace	2|2|2
NC_009143	98652	T	TT	Insert	2|2|2
NC_009143	100649	T	TTATTTATTTAT	Insert	2|2|2
NC_009143	101809	T	C	Replace	2|2|2
NC_009143	101969	C	A	Replace	2|2|2
NC_009143	106421	T	C	Replace	2|2|2
NC_009143	109711	AA	A	Delete	2|2|2
NC_009143	110133	T	TT	Insert	2|2|2
NC_009143	110159	TTAAATTTAAT	T	Delete	2|2|2
NC_009143	110171	A	C	Replace	2|2|2
NC_009143	110189	T	G	Replace	2|2|2
NC_009143	110651	T	G	Replace	2|2|2
NC_009143	110994	ATTTCTA	A	Delete	2|2|2
NC_009143	111809	T	G	Replace	2|2|2
NC_009143	111932	T	A	Replace	2|2|2
NC_009143	111933	C	G	Replace	2|2|2
NC_009143	111934	C	G	Replace	2|2|2
NC_009143	111935	T	A	Replace	2|2|2
NC_009143	112889	A	AA	Insert	2|2|2
NC_009143	113089	T	C	Replace	2|2|2
NC_009143	115207	AAA	A	Delete	2|2|2
NC_009143	115309	A	AATAAAGA	Insert	0|0|2
NC_009143	115421	T	TTTAATTTTAAAGAA	Insert	0|0|2
NC_009143	115424	A	AATTTTAAAGAATTA	Insert	2|2|0
NC_009143	115464	G	C	Replace	2|2|2
NC_009143	115567	C	A	Replace	2|2|2
NC_009143	115633	AT	A	Delete	2|2|2
NC_009143	115848	A	T	Replace	2|2|2
NC_009143	115901	C	T	Replace	2|2|2
NC_009143	116398	G	A	Replace	2|2|2
NC_009143	116833	C	T	Replace	2|2|2
NC_009143	116950	C	T	Replace	2|2|2
NC_009143	117006	C	A	Replace	2|2|2
NC_009143	117008	T	G	Replace	2|2|2
NC_009143	117011	C	A	Replace	2|2|2
NC_009143	117013	T	G	Replace	2|2|2
NC_009143	117074	T	TTT	Insert	2|2|2
NC_009143	117096	T	TAATAACT	Insert	2|2|2
NC_009143	117104	AATAATAACTACCTATAAATAATAACTACCTATAA	A	Delete	2|2|2
NC_009143	117157	TA	T	Delete	2|2|2
NC_009143	117524	C	T	Replace	2|2|2
NC_009143	117920	A	G	Replace	2|2|2
NC_009143	118546	G	T	Replace	2|2|2
NC_009143	118720	A	AA	Insert	2|2|2
NC_009143	119114	T	A	Replace	2|2|2
NC_009143	119476	G	C	Replace	2|2|2
NC_009143	119722	AA	A	Delete	2|2|2
NC_009143	120410	TT	T	Delete	2|2|2
NC_009143	120486	T	A	Replace	2|2|2
NC_009143	120600	T	G	Replace	2|2|2
NC_009143	120724	A	AAAAT	Insert	2|2|2
NC_009143	120743	T	G	Replace	2|2|2
NC_009143	120813	A	C	Replace	2|2|2
NC_009143	121888	C	A	Replace	2|2|2
NC_009143	122255	G	C	Replace	2|2|2
NC_009143	122459	AA	A	Delete	2|2|2
NC_009143	122702	TAT	T	Delete	2|2|2
NC_009143	122915	T	A	Replace	2|2|2
NC_009143	123002	T	A	Replace	2|2|2
NC_009143	123050	T	A	Replace	2|2|2
NC_009143	123427	T	C	Replace	2|2|2
NC_009143	123737	G	C	Replace	2|2|2
NC_009143	124822	A	C	Replace	0|2|2
NC_009143	125314	C	T	Replace	2|2|2
NC_009143	125359	TT	T	Delete	2|2|2
NC_009143	125376	A	C	Replace	2|2|2
NC_009143	125419	AAAAAAA	A	Delete	2|2|2
NC_009143	125586	A	G	Replace	2|2|2
NC_009143	125627	C	A	Replace	2|2|2
NC_009143	125791	C	G	Replace	2|2|2
NC_009143	125999	T	G	Replace	2|2|2
NC_009143	126271	G	A	Replace	2|2|2
NC_009143	126547	G	C	Replace	2|2|2
NC_009143	127422	C	T	Replace	2|2|2
NC_009143	127615	C	A	Replace	2|2|2
NC_009143	127723	T	A	Replace	2|2|2
NC_009143	129244	A	C	Replace	2|2|2
NC_009143	129370	G	T	Replace	2|2|2
NC_009143	130228	A	T	Replace	2|2|2
NC_009143	130229	G	C	Replace	2|2|2
NC_009143	130230	G	C	Replace	2|2|2
NC_009143	130231	A	T	Replace	2|2|2
NC_009143	130354	A	C	Replace	2|2|2
NC_009143	131173	AATAGAA	A	Delete	2|2|2
NC_009143	131512	A	C	Replace	2|2|2
NC_009143	131974	A	C	Replace	2|2|2
NC_009143	131984	TTTAAATTTAA	T	Delete	2|2|2
NC_009143	132002	T	G	Replace	2|2|2
NC_009143	132041	A	AA	Insert	2|2|2
NC_009143	132459	TT	T	Delete	2|2|2
NC_009143	135742	A	G	Replace	2|2|2
NC_009143	140194	G	T	Replace	2|2|2
NC_009143	140354	A	G	Replace	2|2|2
NC_009143	141532	A	AATAATAAATAA	Insert	2|2|2
NC_009143	143509	C	CA	Insert	2|2|2
NC_009143	146040	T	G	Replace	2|2|2
NC_009143	147063	C	T	Replace	2|2|2
NC_009143	147863	C	T	Replace	2|2|2
NC_009143	149990	A	C	Replace	2|2|2
